# Supplementary material for: A Root Tip-Specific Expressing Anthocyanin Marker for Direct Identification of Transgenic Tissues by the Naked Eye in Symbiotic Studies
Source: Plants (Basel). 2021 Mar 23;10(3):605. doi: 10.3390/plants10030605 (PMC8004629; doi:10.3390/plants10030605)
Supplement: Supplementary file 1 [file plants-10-00605-s001.zip]

Archive with 1 entries (1 files):
- plants-1153368-supplementary.pptx
